# Supplementary material for: Exploring Rice Consumption Habits and Determinants of Choice, Aiming for the Development and Promotion of Rice Products with a Low Glycaemic Index
Source: Foods. 2024 Jan 17;13(2):301. doi: 10.3390/foods13020301 (PMC10814881; doi:10.3390/foods13020301)
Supplement: Supplementary file 1 [file foods-13-00301-s001.zip]

Archive with 1 entries (1 files):
- foods-2768618-supplementary.pdf
